# Supplementary material for: Histopathological imaging database for oral cancer analysis
Source: Data Brief. 2020 Jan 13;29:105114. doi: 10.1016/j.dib.2020.105114 (PMC6994517; doi:10.1016/j.dib.2020.105114)
Supplement: Multimedia component 1 [file mmc1.xml]

<?xml version="1.0" encoding="utf-8" standalone="no"?>
<data>
  <datasets>
    <author>lbmahanta@iasst.gov.in;lipimahanta@yahoo.co.in</author>
    <type>1</type>
    <dataset>
      <name>A histopathological image repository of normal epithelium of Oral Cavity and Oral Squamous Cell Carcinoma</name>
      <caption />
      <description>Total 1224 images are there in this repository. Images are divided into two sets in two different resolutions. First set composed of 89 histopathological images with the normal epithelium of the oral cavity and 439 images of Oral Squamous Cell Carcinoma (OSCC) in 100x magnification. The second set consists of 201 images with the normal epithelium of the oral cavity and 495 histopathological images of OSCC in 400x magnifications. The images were captured using a Leica ICC50 HD microscope from H&amp;E</description>
      <filetype>
        <name />
      </filetype>
      <filesize />
      <source>0</source>
      <sourcename>Original Data</sourcename>
      <access>
        <type>1</type>
        <name>Data available in data repository</name>
        <reponame>Mendeley Data</reponame>
        <PersistentId>http://dx.doi.org/10.17632/ftmp4cvtmb.1</PersistentId>
        <deeplinkurl>https://data.mendeley.com/datasets/ftmp4cvtmb/1</deeplinkurl>
      </access>
    </dataset>
  </datasets>
</data>
